# Supplementary material for: Inhibition of Fungal Growth and Induction of a Novel Volatilome in Response to Chromobacterium vaccinii Volatile Organic Compounds
Source: Front Microbiol. 2020 May 20;11:1035. doi: 10.3389/fmicb.2020.01035 (PMC7251293; doi:10.3389/fmicb.2020.01035)
Supplement: Supplementary file 2 [file Data_Sheet_2.ZIP]

Archive with 1 entries (1 files):
- 3D_PCA_live.html
